# Supplementary material for: Alterations in RNA Expression Profile Following S. aureus and S. epidermidis Inoculation into Platelet Concentrates
Source: Int J Mol Sci. 2025 Mar 26;26(7):3009. doi: 10.3390/ijms26073009 (PMC11988392; doi:10.3390/ijms26073009)
Supplement: Supplementary file 1 [file ijms-26-03009-s001.zip]

Archive with 1 entries (1 files):
- ijms-3490968-supplementary.pdf
